# Supplementary material for: Modular RNA motifs for orthogonal phase separated compartments
Source: Nat Commun. 2024 Jul 30;15:6244. doi: 10.1038/s41467-024-50003-x (PMC11289419; doi:10.1038/s41467-024-50003-x)
Supplement: Supplementary file 4 — Supplementary Dataset 1 [file 41467_2024_50003_MOESM4_ESM.xlsx]

## Sheet: Multi-stranded motif
Legend:	Sticky end
	Stem
	Spacer
	Aptamer
RNA sequences for four arm multi-stranded motif		Sequence	Note
4m1,No SE	S1	5'-GGUGAACAGUAUGCGAAGCGGAAGUGUGCGGA
	S2	5'-CAAUCUAGGUCUGCCAACGCAUACUGUUCACC
	S3	5'-GAGUCUACAGGCGCAAAGGCAGACCUAGAUUG
	S4	5'-UCCGCACACUUCCGCAAUGCGCCUGUAGACUC
4m1,SE:5'-GC	S1	5'-GCAGGUGAACAGUAUGCGAAGCGGAAGUGUGCGGA
	S2	5'-GCACAAUCUAGGUCUGCCAACGCAUACUGUUCACC
	S3	5'-GCAGAGUCUACAGGCGCAAAGGCAGACCUAGAUUG
	S4	5'-GCAUCCGCACACUUCCGCAAUGCGCCUGUAGACUC
4m2,SE:5'-GUAC	S1	5'-GUACAGGUCAGUGUGAACGCAAGCGAGAGCGCUGCCC
	S2	5'-GUACAGGGCAGCGCUCUCGCAAGCGUAUCACUACACC
	S3	5'-GUACAGGUGUAGUGAUACGCAAGCGAUGAACGUAGGG
	S4	5'-GUACACCCUACGUUCAUCGCAAGCGUUCACACUGACC
4m3,SE:5'-GCGC	S1	5'-GCGCAUCCACGGCGUGUCGCAAGACGCCGACGCGUCG
	S2	5'-GCGCAGUCGGGAUAUACCGGAAGCGACACGCCGUGGA
	S3	5'-GCGCAAGUCCACAGUGGCGCAACCGGUAUAUCCCGAC
	S4	5'-GCGCACGACGCGUCGGCGUCAAGCGCCACUGUGGACU
	S1_Orange_Broccoli	5'-GUAUGUGG GAGACGGUCGGGUCC AGAUAUUCGUAUCUGUCGAGUAG C GUGUGGGCUC CCACAUACGCGCAUCCACGGCGUGUCGCAAGACGCCGACGCGUCG	Modified Orange Broccoli aptamer: flanking region- fluorogen binding region-conserved- broccoli region-OB tuning base-fluorogen binding region-conserved-flanking region
	S1_Streptavidin	5'-GAUGCGGCCGCCGACCAGAAUCAUGCAAGUGCGUAAGAUAGUCGCGGGUCGGCGGCCGCAUCGCGCAUCCACGGCGUGUCGCAAGACGCCGACGCGUCG
4m4,SE:5'-GUAUAC	S1	5'-GUAUACAGGUCAGUGUGAACGCAAGCGAGAGCGCUGCCC
	S2	5'-GUAUACAGGGCAGCGCUCUCGCAAGCGUAUCACUACACC
	S3	5'-GUAUACAGGUGUAGUGAUACGCAAGCGAUGAACGUAGGG
	S4	5'-GUAUACACCCUACGUUCAUCGCAAGCGUUCACACUGACC
4m5,SE:5'-GAGCUC	S1	5'-GAGCUCAGAGUCUCUGGUCGCCAAGCUUAUCGGACACUG
	S2	5'-GAGCUCAAGUAGGCACAUCAGCAAGGCGACCAGAGACUC
	S3	5'-GAGCUCAUGCGUGGAGACAACGAAGCUGAUGUGCCUACU
	S4	5'-GAGCUCACAGUGUCCGAUAAGCAACGUUGUCUCCACGCA
	S1_Corn	5'-GGCGCGAGGAAGGAGGUCUGAGGAGGUCACUGCGCCGAGCUCAGAGUCUCUGGUCGCCAAGCUUAUCGGACACUG
	S1_P22	5'-GGUGCGCUGACAAAGCGCGCCGAGCUCAGAGUCUCUGGUCGCCAAGCUUAUCGGACACUG
4m6,SE:5'-GCUAGC	S1	5'-GCUAGCAGGUCAGUGUGAACGCAAGCGAGAGCGCUGCCC
	S2	5'-GCUAGCAGGGCAGCGCUCUCGCAAGCGUAUCACUACACC
	S3	5'-GCUAGCAGGUGUAGUGAUACGCAAGCGAUGAACGUAGGG
	S4	5'-GCUAGCACCCUACGUUCAUCGCAAGCGUUCACACUGACC
	S1_Red_Broccoli	5'-GUAUGUGG GAGACGGUCGGGUCC AGAUAUUCGUAUCUGUCGAGUAG U GUGUGGGCUC CCACAUACGCUAGCAGGUCAGUGUGAACGCAAGCGAGAGCGCUGCCC	Modified Red Broccoli aptamer: flanking region- fluorogen binding region-conserved- broccoli region-RB tuning base-fluorogen binding region-conserved-flanking region
	S1_TAT	5'-GGAGCUUGAUCCCGGAAACGGUCGAUCGCUCCGCUAGCAGGUCAGUGUGAACGCAAGCGAGAGCGCUGCCC
RNA sequences for three arm multi-stranded motif		Sequence
3m1,SE: 5'-GCUAGC	S1	5'-GCUAGCAGGUCAGUGUGAACGCAAGCGAGAGCGCUGCCC
	S2	5'-GCUAGCAGGGCAGCGCUCUCGCAAGCGUAUCACUACACC
	S3	5'-GCUAGCAGGUGUAGUGAUACGCAAGCGUUCACACUGACC
	S1_Red_Broccoli	5'-GUAUGUGGGAGACGGUCGGGUCCAGAUAUUCGUAUCUGUCGAGUAGUGUGUGGGCUCCCACAUACGCUAGCAGGUCAGUGUGAACGCAAGCGAGAGCGCUGCCC
DNA template sequences for four arm multi-stranded motif		Sequence
4m1,SE:5'-GC	S1 (NT/T)	5'-CTAATACGACTCACTATAGCAGGTGAACAGTATGCGAAGCGGAAGTGTGCGGA / 5'-TCCGCACACTTCCGCTTCGCATACTGTTCACCTGCTATAGTGAGTCGTATTAG
	S2 (NT/T)	5'-CTAATACGACTCACTATAGCACAATCTAGGTCTGCCAACGCATACTGTTCACC / 5'-GGTGAACAGTATGCGTTGGCAGACCTAGATTGTGCTATAGTGAGTCGTATTAG
	S3 (NT/T)	5'-CTAATACGACTCACTATAGCAGAGTCTACAGGCGCAAAGGCAGACCTAGATTG / 5'-CAATCTAGGTCTGCCTTTGCGCCTGTAGACTCTGCTATAGTGAGTCGTATTAG
	S4 (NT/T)	5'-CTAATACGACTCACTATAGCATCCGCACACTTCCGCAATGCGCCTGTAGACTC / 5'-GAGTCTACAGGCGCATTGCGGAAGTGTGCGGATGCTATAGTGAGTCGTATTAG
4m2,SE:5'-GUAC	S1 (NT/T)	5'-CTAATACGACTCACTATAGTACAGGTCAGTGTGAACGCAAGCGAGAGCGCTGCCC / 5'-GGGCAGCGCTCTCGCTTGCGTTCACACTGACCTGTACTATAGTGAGTCGTATTAG
	S2 (NT/T)	5'-CTAATACGACTCACTATAGTACAGGGCAGCGCTCTCGCAAGCGTATCACTACACC / 5'-GGTGTAGTGATACGCTTGCGAGAGCGCTGCCCTGTACTATAGTGAGTCGTATTAG
	S3 (NT/T)	5'-CTAATACGACTCACTATAGTACAGGTGTAGTGATACGCAAGCGATGAACGTAGGG / 5'-CCCTACGTTCATCGCTTGCGTATCACTACACCTGTACTATAGTGAGTCGTATTAG
	S4 (NT/T)	5'-CTAATACGACTCACTATAGTACACCCTACGTTCATCGCAAGCGTTCACACTGACC / 5'-GGTCAGTGTGAACGCTTGCGATGAACGTAGGGTGTACTATAGTGAGTCGTATTAG
4m3,SE:5'-GCGC	S1(NT/T)	5'-CTAATACGACTCACTATAGCGCATCCACGGCGTGTCGCAAGACGCCGACGCGTCG / 5'-CGACGCGTCGGCGTCTTGCGACACGCCGTGGATGCGCTATAGTGAGTCGTATTAG
	S2(NT/T)	5'-CTAATACGACTCACTATAGCGCAGTCGGGATATACCGGAAGCGACACGCCGTGGA / 5'-TCCACGGCGTGTCGCTTCCGGTATATCCCGACTGCGCTATAGTGAGTCGTATTAG
	S3(NT/T)	5'-CTAATACGACTCACTATAGCGCAAGTCCACAGTGGCGCAACCGGTATATCCCGAC / 5'-GTCGGGATATACCGGTTGCGCCACTGTGGACTTGCGCTATAGTGAGTCGTATTAG
	S4(NT/T)	5'-CTAATACGACTCACTATAGCGCACGACGCGTCGGCGTCAAGCGCCACTGTGGACT / 5'-AGTCCACAGTGGCGCTTGACGCCGACGCGTCGTGCGCTATAGTGAGTCGTATTAG
	S1_Orange_Broccoli(NT/T)	5'-CTAATACGACTCACTATAGTATGTGGGAGACGGTCGGGTCCAGATATTCGTATCTGTCGAGTAGCGTGTGGGCTCCCACATACGCGCATCCACGGCGTGTCGCAAGACGCCGACGCGTCG / 5'-CGACGCGTCGGCGTCTTGCGACACGCCGTGGATGCGCGTATGTGGGAGCCCACACGCTACTCGACAGATACGAATATCTGGACCCGACCGTCTCCCACATACTATAGTGAGTCGTATTAG
	S1_Streptavidin(NT/T)	5'-CTAATACGACTCACTATAGATGCGGCCGCCGACCAGAATCATGCAAGTGCGTAAGATAGTCGCGGGTCGGCGGCCGCATCGCGCATCCACGGCGTGTCGCAAGACGCCGACGCGTCG / 5'-CGACGCGTCGGCGTCTTGCGACACGCCGTGGATGCGCGATGCGGCCGCCGACCCGCGACTATCTTACGCACTTGCATGATTCTGGTCGGCGGCCGCATCTATAGTGAGTCGTATTAG
4m4,SE:5'-GUAUAC	S1 (NT/T)	5'-CTAATACGACTCACTATAGTATACAGGTCAGTGTGAACGCAAGCGAGAGCGCTGCCC / 5'-GGGCAGCGCTCTCGCTTGCGTTCACACTGACCTGTATACTATAGTGAGTCGTATTAG
	S2 (NT/T)	5'-CTAATACGACTCACTATAGTATACAGGGCAGCGCTCTCGCAAGCGTATCACTACACC / 5'-GGTGTAGTGATACGCTTGCGAGAGCGCTGCCCTGTATACTATAGTGAGTCGTATTAG
	S3 (NT/T)	5'-CTAATACGACTCACTATAGTATACAGGTGTAGTGATACGCAAGCGATGAACGTAGGG / 5'-CCCTACGTTCATCGCTTGCGTATCACTACACCTGTATACTATAGTGAGTCGTATTAG
	S4 (NT/T)	5'-CTAATACGACTCACTATAGTATACACCCTACGTTCATCGCAAGCGTTCACACTGACC / 5'-GGTCAGTGTGAACGCTTGCGATGAACGTAGGGTGTATACTATAGTGAGTCGTATTAG
4m5,SE:5'-GAGCUC	S1(NT/T)	5'-CTAATACGACTCACTATAGAGCTCAGAGTCTCTGGTCGCCAAGCTTATCGGACACTG / 5'-CAGTGTCCGATAAGCTTGGCGACCAGAGACTCTGAGCTCTATAGTGAGTCGTATTAG
	S2(NT/T)	5'-CTAATACGACTCACTATAGAGCTCAAGTAGGCACATCAGCAAGGCGACCAGAGACTC / 5'-GAGTCTCTGGTCGCCTTGCTGATGTGCCTACTTGAGCTCTATAGTGAGTCGTATTAG
	S3(NT/T)	5'-CTAATACGACTCACTATAGAGCTCATGCGTGGAGACAACGAAGCTGATGTGCCTACT / 5'-AGTAGGCACATCAGCTTCGTTGTCTCCACGCATGAGCTCTATAGTGAGTCGTATTAG
	S4(NT/T)	5'-CTAATACGACTCACTATAGAGCTCACAGTGTCCGATAAGCAACGTTGTCTCCACGCA / 5'-TGCGTGGAGACAACGTTGCTTATCGGACACTGTGAGCTCTATAGTGAGTCGTATTAG
	S1_Corn(NT/T)	5'-CTAATACGACTCACTATAGGCGCGAGGAAGGAGGTCTGAGGAGGTCACTGCGCCGAGCTCAGAGTCTCTGGTCGCCAAGCTTATCGGACACTG / 5'-CAGTGTCCGATAAGCTTGGCGACCAGAGACTCTGAGCTCGGCGCAGTGACCTCCTCAGACCTCCTTCCTCGCGCCTATAGTGAGTCGTATTAG
	S1_P22(NT/T)	5'-CTAATACGACTCACTATAGGTGCGCTGACAAAGCGCGCCGAGCTCAGAGTCTCTGGTCGCCAAGCTTATCGGACACTG / 5'-CAGTGTCCGATAAGCTTGGCGACCAGAGACTCTGAGCTCGGCGCGCTTTGTCAGCGCACCTATAGTGAGTCGTATTAG
4m6,SE:5'-GCUAGC	S1(NT/T)	5'-CTAATACGACTCACTATAGCTAGCAGGTCAGTGTGAACGCAAGCGAGAGCGCTGCCC / 5'-GGGCAGCGCTCTCGCTTGCGTTCACACTGACCTGCTAGCTATAGTGAGTCGTATTAG
	S2(NT/T)	5'-CTAATACGACTCACTATAGCTAGCAGGGCAGCGCTCTCGCAAGCGTATCACTACACC / 5'-GGTGTAGTGATACGCTTGCGAGAGCGCTGCCCTGCTAGCTATAGTGAGTCGTATTAG
	S3(NT/T)	5'-CTAATACGACTCACTATAGCTAGCAGGTGTAGTGATACGCAAGCGATGAACGTAGGG / 5'-CCCTACGTTCATCGCTTGCGTATCACTACACCTGCTAGCTATAGTGAGTCGTATTAG
	S4(NT/T)	5'-CTAATACGACTCACTATAGCTAGCACCCTACGTTCATCGCAAGCGTTCACACTGACC / 5'-GGTCAGTGTGAACGCTTGCGATGAACGTAGGGTGCTAGCTATAGTGAGTCGTATTAG
	S1_Red_Broccoli(NT/T)	5'-CTAATACGACTCACTATAGTATGTGGGAGACGGTCGGGTCCAGATATTCGTATCTGTCGAGTAGTGTGTGGGCTCCCACATACGCTAGCAGGTCAGTGTGAACGCAAGCGAGAGCGCTGCCC / 5'-GGGCAGCGCTCTCGCTTGCGTTCACACTGACCTGCTAGCGTATGTGGGAGCCCACACACTACTCGACAGATACGAATATCTGGACCCGACCGTCTCCCACATACTATAGTGAGTCGTATTAG
	S1_TAT(NT/T)	5'-CTAATACGACTCACTATAGGAGCTTGATCCCGGAAACGGTCGATCGCTCCGCTAGCAGGTCAGTGTGAACGCAAGCGAGAGCGCTGCCC / 5'-GGGCAGCGCTCTCGCTTGCGTTCACACTGACCTGCTAGCGGAGCGATCGACCGTTTCCGGGATCAAGCTCCTATAGTGAGTCGTATTAG
DNA template sequences for three arm multi-stranded motif		Sequence
3m1,SE: 5'-GCUAGC	S1(NT/T)	5'-CTAATACGACTCACTATAGCTAGCAGGTCAGTGTGAACGCAAGCGAGAGCGCTGCCC / 5'-GGGCAGCGCTCTCGCTTGCGTTCACACTGACCTGCTAGCTATAGTGAGTCGTATTAG
	S2(NT/T)	5'-CTAATACGACTCACTATAGCTAGCAGGGCAGCGCTCTCGCAAGCGTATCACTACACC / 5'-GGTGTAGTGATACGCTTGCGAGAGCGCTGCCCTGCTAGCTATAGTGAGTCGTATTAG
	S3(NT/T)	5'-CTAATACGACTCACTATAGCTAGCAGGTGTAGTGATACGCAAGCGTTCACACTGACC / 5'-GGTCAGTGTGAACGCTTGCGTATCACTACACCTGCTAGCTATAGTGAGTCGTATTAG
	S1_Red_Broccoli(NT/T)	5'-CTAATACGACTCACTATAGTATGTGGGAGACGGTCGGGTCCAGATATTCGTATCTGTCGAGTAGTGTGTGGGCTCCCACATACGCTAGCAGGTCAGTGTGAACGCAAGCGAGAGCGCTGCCC / 5'-GGGCAGCGCTCTCGCTTGCGTTCACACTGACCTGCTAGCGTATGTGGGAGCCCACACACTACTCGACAGATACGAATATCTGGACCCGACCGTCTCCCACATACTATAGTGAGTCGTATTAG

## Sheet: Single-stranded motif
Legend:	Kissing loop
	Stem
	Spacer
	Aptamer
RNA sequences for single-stranded motif		Sequence
Single motif, stem1	3swt	5'-GGCGAGAGCGCUGCCCAAGCGCGCAGGGCAGCGCUCUCGCAAGCGAUGAACGUAGGGAAGCGCGCACCCUACGUUCAUCGCAAGCGUUCACACUGACCAAGCGCGCAGGUCAGUGUGAACGC
	3sv1	5'-GGCGAGAGCGCUGCCCAAGUGCGCAGGGCAGCGCUCUCGCAAGCGAUGAACGUAGGGAAGUGCGCACCCUACGUUCAUCGCAAGCGUUCACACUGACCAAGUGCGCAGGUCAGUGUGAACGC
	3sv2	5'-GGCGAGAGCGCUGCCCAAGCGCGUAGGGCAGCGCUCUCGCAAGCGAUGAACGUAGGGAAGCGCGUACCCUACGUUCAUCGCAAGCGUUCACACUGACCAAGCGCGUAGGUCAGUGUGAACGC
	3sv3	5'-GGCGAGAGCGCUGCCCAAGAGCGCAGGGCAGCGCUCUCGCAAGCGAUGAACGUAGGGAAGAGCGCACCCUACGUUCAUCGCAAGCGUUCACACUGACCAAGAGCGCAGGUCAGUGUGAACGC
	3sv4	5'-GGCGAGAGCGCUGCCCAAGCGCUCAGGGCAGCGCUCUCGCAAGCGAUGAACGUAGGGAAGCGCUCACCCUACGUUCAUCGCAAGCGUUCACACUGACCAAGCGCUCAGGUCAGUGUGAACGC
	3sv5	5'-GGCGAGAGCGCUGCCCAAGCUCGCAGGGCAGCGCUCUCGCAAGCGAUGAACGUAGGGAAGCUCGCACCCUACGUUCAUCGCAAGCGUUCACACUGACCAAGCUCGCAGGUCAGUGUGAACGC
	3sv2_TAT	5'-GCGAGAGCGCUGCCCAAGCGCGUAGGGCAGCGCUCUCGCAAGCGAUGAACGUAGGGAAGCGCGUACCCUACGUUCAUCGCAAGCGUUCACACUGACCAAGCGCGUAGGUCAGUGUGAACGCAAGGAGCUUGAUCCCGGAAACGGUCGAUCGCUCC
	3sv2_BoxB	5'-GCGAGAGCGCUGCCCAAGCGCGUAGGGCAGCGCUCUCGCAAGCGAUGAACGUAGGGAAGCGCGUACCCUACGUUCAUCGCAAGCGUUCACACUGACCAAGCGCGUAGGUCAGUGUGAACGCAAGGUGCGCUGACAAAGCGCGCC
Single motif, stem2	3swt	5'-GGUCGUAGCAUCGCACCAAGCGCGCAGGUGCGAUGCUACGACAACAGUGAGGACGGAAGUAAGCGCGCAACUUCCGUCCUCACUGAACAACCACGCCUGUCCAAAGCGCGCAUGGACAGGCGUGGUUG
	3sv1	5'-GUCGUAGCAUCGCACCAAGUGCGCAGGUGCGAUGCUACGACAACAGUGAGGACGGAAGUAAGUGCGCAACUUCCGUCCUCACUGAACAACCACGCCUGUCCAAAGUGCGCAUGGACAGGCGUGGUUG
	3sv2	5'-GGUCGUAGCAUCGCACCAAGCGCGUAGGUGCGAUGCUACGACAACAGUGAGGACGGAAGUAAGCGCGUAACUUCCGUCCUCACUGAACAACCACGCCUGUCCAAAGCGCGUAUGGACAGGCGUGGUUG
	3sv3	5'-GUCGUAGCAUCGCACCAAGAGCGCAGGUGCGAUGCUACGACAACAGUGAGGACGGAAGUAAGAGCGCAACUUCCGUCCUCACUGAACAACCACGCCUGUCCAAAGAGCGCAUGGACAGGCGUGGUUG
	3sv4	5'-GGUCGUAGCAUCGCACCAAGCGCUCAGGUGCGAUGCUACGACAACAGUGAGGACGGAAGUAAGCGCUCAACUUCCGUCCUCACUGAACAACCACGCCUGUCCAAAGCGCUCAUGGACAGGCGUGGUUG
	3sv5	5'-GUCGUAGCAUCGCACCAAGCUCGCAGGUGCGAUGCUACGACAACAGUGAGGACGGAAGUAAGCUCGCAACUUCCGUCCUCACUGAACAACCACGCCUGUCCAAAGCUCGCAUGGACAGGCGUGGUUG
Single motif, stem3	3sWT	5'-GCGACGUGUUACGGCGAGGCAAGCGCGCAGCCUCGCCGUAACACGUCGCAAGGCGGAACGGACCUCGGCUCAAGCGCGCAGAGCCGAGGUCCGUUCCGCCAAGCUCCGCUCCCAGUGGGCUCAAGCGCGCAGAGCCCACUGGGAGCGGAGC
Poly-A control	3swt, stem1	5'-GCGAGAGCGCUGCCCAAAAAAAAAGGGCAGCGCUCUCGCAAGCGAUGAACGUAGGGAAGCGCGCACCCUACGUUCAUCGCAAGCGUUCACACUGACCAAGCGCGCAGGUCAGUGUGAACGC
	3sv2, stem1	5'-GCGAGAGCGCUGCCCAAAAAAAAAGGGCAGCGCUCUCGCAAGCGAUGAACGUAGGGAAGCGCGUACCCUACGUUCAUCGCAAGCGUUCACACUGACCAAGCGCGUAGGUCAGUGUGAACGC
	3swt, stem2	5'-GGUCGUAGCAUCGCACCAAAAAAAAAGGUGCGAUGCUACGACAACAGUGAGGACGGAAGUAAGCGCGCAACUUCCGUCCUCACUGAACAACCACGCCUGUCCAAAGCGCGCAUGGACAGGCGUGGUUG
Double motif, stem1	3sα1	5'-GCGAGAGCGCUGCCCAAGUAGCCAGGGCAGCGCUCUCGCAAGCGAUGAACGUAGGGAAGUAGCCACCCUACGUUCAUCGCAAGCGUUCACACUGACCAAGUAGCCAGGUCAGUGUGAACGC
	3sα2	5'-GCGAGAGCGCUGCCCAAGGCUACAGGGCAGCGCUCUCGCAAGCGAUGAACGUAGGGAAGGCUACACCCUACGUUCAUCGCAAGCGUUCACACUGACCAAGGCUACAGGUCAGUGUGAACGC
	3sβ1	5'-GCGAGAGCGCUGCCCAAGCUACGAGGGCAGCGCUCUCGCAAGCGAUGAACGUAGGGAAGCUACGACCCUACGUUCAUCGCAAGCGUUCACACUGACCAAGCUACGAGGUCAGUGUGAACGC
	3sβ2	5'-GCGAGAGCGCUGCCCAACGUAGCAGGGCAGCGCUCUCGCAAGCGAUGAACGUAGGGAACGUAGCACCCUACGUUCAUCGCAAGCGUUCACACUGACCAACGUAGCAGGUCAGUGUGAACGC
	3sβ1_Red Broccoli	5'-GCGAGAGCGCUGCCCAAGCUACGAGGGCAGCGCUCUCGCAAGCGAUGAACGUAGGGAAGCUACGACCCUACGUUCAUCGCAAGCGUUCACACUGACCAAGCUACGAGGUCAGUGUGAACGCAAGUUGGGAGACGGUCGGGUCCAGAUAUUCGUAUCUGUCGAGUAGUGUGUGGGCUCCCAAC
	3sγ1	5'-GCGAGAGCGCUGCCCAAGGGAACAGGGCAGCGCUCUCGCAAGCGAUGAACGUAGGGAAGGGAACACCCUACGUUCAUCGCAAGCGUUCACACUGACCAAGGGAACAGGUCAGUGUGAACGC
	3sγ2	5'-GCGAGAGCGCUGCCCAAGUUCCCAGGGCAGCGCUCUCGCAAGCGAUGAACGUAGGGAAGUUCCCACCCUACGUUCAUCGCAAGCGUUCACACUGACCAAGUUCCCAGGUCAGUGUGAACGC
	3sγ1_Corn	5'-GCGAGAGCGCUGCCCAAGGGAACAGGGCAGCGCUCUCGCAAGCGAUGAACGUAGGGAAGGGAACACCCUACGUUCAUCGCAAGCGUUCACACUGACCAAGGGAACAGGUCAGUGUGAACGCAAGGCGCGAGGAAGGAGGUCUGAGGAGGUCACUGCGCC
	3sδ1	5'-GCGAGAGCGCUGCCCAACGUAGGAGGGCAGCGCUCUCGCAAGCGAUGAACGUAGGGAACGUAGGACCCUACGUUCAUCGCAAGCGUUCACACUGACCAACGUAGGAGGUCAGUGUGAACGC
	3sδ2	5'-GCGAGAGCGCUGCCCAACCUACGAGGGCAGCGCUCUCGCAAGCGAUGAACGUAGGGAACCUACGACCCUACGUUCAUCGCAAGCGUUCACACUGACCAACCUACGAGGUCAGUGUGAACGC
	3sε1	5'-GCGAGAGCGCUGCCCAAGAGGUCAGGGCAGCGCUCUCGCAAGCGAUGAACGUAGGGAAGAGGUCACCCUACGUUCAUCGCAAGCGUUCACACUGACCAAGAGGUCAGGUCAGUGUGAACGC
	3sε2	5'-GCGAGAGCGCUGCCCAAGACCUCAGGGCAGCGCUCUCGCAAGCGAUGAACGUAGGGAAGACCUCACCCUACGUUCAUCGCAAGCGUUCACACUGACCAAGACCUCAGGUCAGUGUGAACGC
	3sζ1	5'-GCGAGAGCGCUGCCCAAGGAUGCAGGGCAGCGCUCUCGCAAGCGAUGAACGUAGGGAAGGAUGCACCCUACGUUCAUCGCAAGCGUUCACACUGACCAAGGAUGCAGGUCAGUGUGAACGC
	3sζ2	5'-GCGAGAGCGCUGCCCAAGCAUCCAGGGCAGCGCUCUCGCAAGCGAUGAACGUAGGGAAGCAUCCACCCUACGUUCAUCGCAAGCGUUCACACUGACCAAGCAUCCAGGUCAGUGUGAACGC
DNA template sequences for single-stranded motif, with a GCGC zip and T7 promoter		Sequence (Non-template (NT)/Template (T) strand)
Single motif, stem1	3swt	NT: 5'-GCGCTAATACGACTCACTATAGGCGAGAGCGCTGCCCAAGCGCGCAGGGCAGCGCTCTCGCAAGCGATGAACGTAGGGAAGCGCGCACCCTACGTTCATCGCAAGCGTTCACACTGACCAAGCGCGCAGGTCAGTGTGAACGC T: 5'-GCGTTCACACTGACCTGCGCGCTTGGTCAGTGTGAACGCTTGCGATGAACGTAGGGTGCGCGCTTCCCTACGTTCATCGCTTGCGAGAGCGCTGCCCTGCGCGCTTGGGCAGCGCTCTCGCCTATAGTGAGTCGTATTAGCGC
	3sv1	NT: 5'-GCGCTAATACGACTCACTATAGGCGAGAGCGCTGCCCAAGTGCGCAGGGCAGCGCTCTCGCAAGCGATGAACGTAGGGAAGTGCGCACCCTACGTTCATCGCAAGCGTTCACACTGACCAAGTGCGCAGGTCAGTGTGAACGC T: 5'-GCGTTCACACTGACCTGCGCACTTGGTCAGTGTGAACGCTTGCGATGAACGTAGGGTGCGCACTTCCCTACGTTCATCGCTTGCGAGAGCGCTGCCCTGCGCACTTGGGCAGCGCTCTCGCCTATAGTGAGTCGTATTAGCGC
	3sv2	NT: 5'-GCGCTAATACGACTCACTATAGGCGAGAGCGCTGCCCAAGCGCGTAGGGCAGCGCTCTCGCAAGCGATGAACGTAGGGAAGCGCGTACCCTACGTTCATCGCAAGCGTTCACACTGACCAAGCGCGTAGGTCAGTGTGAACGC T: 5'-GCGTTCACACTGACCTACGCGCTTGGTCAGTGTGAACGCTTGCGATGAACGTAGGGTACGCGCTTCCCTACGTTCATCGCTTGCGAGAGCGCTGCCCTACGCGCTTGGGCAGCGCTCTCGCCTATAGTGAGTCGTATTAGCGC
	3sv3	NT: 5'-GCGCTAATACGACTCACTATAGGCGAGAGCGCTGCCCAAGAGCGCAGGGCAGCGCTCTCGCAAGCGATGAACGTAGGGAAGAGCGCACCCTACGTTCATCGCAAGCGTTCACACTGACCAAGAGCGCAGGTCAGTGTGAACGC T: 5'-GCGTTCACACTGACCTGCGCTCTTGGTCAGTGTGAACGCTTGCGATGAACGTAGGGTGCGCTCTTCCCTACGTTCATCGCTTGCGAGAGCGCTGCCCTGCGCTCTTGGGCAGCGCTCTCGCCTATAGTGAGTCGTATTAGCGC
	3sv4	NT: 5'-GCGCTAATACGACTCACTATAGGCGAGAGCGCTGCCCAAGCGCTCAGGGCAGCGCTCTCGCAAGCGATGAACGTAGGGAAGCGCTCACCCTACGTTCATCGCAAGCGTTCACACTGACCAAGCGCTCAGGTCAGTGTGAACGC T: 5'-GCGTTCACACTGACCTGAGCGCTTGGTCAGTGTGAACGCTTGCGATGAACGTAGGGTGAGCGCTTCCCTACGTTCATCGCTTGCGAGAGCGCTGCCCTGAGCGCTTGGGCAGCGCTCTCGCCTATAGTGAGTCGTATTAGCGC
	3sv5	NT: 5'-GCGCTAATACGACTCACTATAGGCGAGAGCGCTGCCCAAGCGCTCAGGGCAGCGCTCTCGCAAGCGATGAACGTAGGGAAGCGCTCACCCTACGTTCATCGCAAGCGTTCACACTGACCAAGCGCTCAGGTCAGTGTGAACGC 5'-GCGTTCACACTGACCTGCGAGCTTGGTCAGTGTGAACGCTTGCGATGAACGTAGGGTGCGAGCTTCCCTACGTTCATCGCTTGCGAGAGCGCTGCCCTGCGAGCTTGGGCAGCGCTCTCGCCTATAGTGAGTCGTATTAGCGC
	3sv2_TAT	NT: 5'-GCGCTAATACGACTCACTATAGCGAGAGCGCTGCCCAAGCGCGTAGGGCAGCGCTCTCGCAAGCGATGAACGTAGGGAAGCGCGTACCCTACGTTCATCGCAAGCGTTCACACTGACCAAGCGCGTAGGTCAGTGTGAACGCAAGGAGCTTGATCCCGGAAACGGTCGATCGCTCC T: 5'-GGAGCGATCGACCGTTTCCGGGATCAAGCTCCTTGCGTTCACACTGACCTACGCGCTTGGTCAGTGTGAACGCTTGCGATGAACGTAGGGTACGCGCTTCCCTACGTTCATCGCTTGCGAGAGCGCTGCCCTACGCGCTTGGGCAGCGCTCTCGCTATAGTGAGTCGTATTAGCGC
	3sv2_BoxB	NT: 5'-GCGCTAATACGACTCACTATAGCGAGAGCGCTGCCCAAGCGCGTAGGGCAGCGCTCTCGCAAGCGATGAACGTAGGGAAGCGCGTACCCTACGTTCATCGCAAGCGTTCACACTGACCAAGCGCGTAGGTCAGTGTGAACGCAAGGTGCGCTGACAAAGCGCGCC T: 5'-GGCGCGCTTTGTCAGCGCACCTTGCGTTCACACTGACCTACGCGCTTGGTCAGTGTGAACGCTTGCGATGAACGTAGGGTACGCGCTTCCCTACGTTCATCGCTTGCGAGAGCGCTGCCCTACGCGCTTGGGCAGCGCTCTCGCTATAGTGAGTCGTATTAGCGC/
Single motif, stem2	3swt	NT: 5'-GCGCTAATACGACTCACTATAGGTCGTAGCATCGCACCAAGCGCGCAGGTGCGATGCTACGACAACAGTGAGGACGGAAGTAAGCGCGCAACTTCCGTCCTCACTGAACAACCACGCCTGTCCAAAGCGCGCATGGACAGGCGTGGTTG T: 5'-CAACCACGCCTGTCCATGCGCGCTTTGGACAGGCGTGGTTGTTCAGTGAGGACGGAAGTTGCGCGCTTACTTCCGTCCTCACTGTTGTCGTAGCATCGCACCTGCGCGCTTGGTGCGATGCTACGACCTATAGTGAGTCGTATTAGCGC
	3sv1	5'-GCGCTAATACGACTCACTATAGTCGTAGCATCGCACCAAGTGCGCAGGTGCGATGCTACGACAACAGTGAGGACGGAAGTAAGTGCGCAACTTCCGTCCTCACTGAACAACCACGCCTGTCCAAAGTGCGCATGGACAGGCGTGGTTG/ 5'-CAACCACGCCTGTCCATGCGCACTTTGGACAGGCGTGGTTGTTCAGTGAGGACGGAAGTTGCGCACTTACTTCCGTCCTCACTGTTGTCGTAGCATCGCACCTGCGCACTTGGTGCGATGCTACGACTATAGTGAGTCGTATTAGCGC
	3sv2	NT: 5'-GCGCTAATACGACTCACTATAGGTCGTAGCATCGCACCAAGCGCGTAGGTGCGATGCTACGACAACAGTGAGGACGGAAGTAAGCGCGTAACTTCCGTCCTCACTGAACAACCACGCCTGTCCAAAGCGCGTATGGACAGGCGTGGTTG T: 5'-CAACCACGCCTGTCCATACGCGCTTTGGACAGGCGTGGTTGTTCAGTGAGGACGGAAGTTACGCGCTTACTTCCGTCCTCACTGTTGTCGTAGCATCGCACCTACGCGCTTGGTGCGATGCTACGACCTATAGTGAGTCGTATTAGCGC
	3sv3	NT: 5'-GCGCTAATACGACTCACTATAGTCGTAGCATCGCACCAAGAGCGCAGGTGCGATGCTACGACAACAGTGAGGACGGAAGTAAGAGCGCAACTTCCGTCCTCACTGAACAACCACGCCTGTCCAAAGAGCGCATGGACAGGCGTGGTTG T: 5'-CAACCACGCCTGTCCATGCGCTCTTTGGACAGGCGTGGTTGTTCAGTGAGGACGGAAGTTGCGCTCTTACTTCCGTCCTCACTGTTGTCGTAGCATCGCACCTGCGCTCTTGGTGCGATGCTACGACTATAGTGAGTCGTATTAGCGC
	3sv4	NT: 5'-GCGCTAATACGACTCACTATAGGTCGTAGCATCGCACCAAGCGCTCAGGTGCGATGCTACGACAACAGTGAGGACGGAAGTAAGCGCTCAACTTCCGTCCTCACTGAACAACCACGCCTGTCCAAAGCGCTCATGGACAGGCGTGGTTG T: 5'-CAACCACGCCTGTCCATGAGCGCTTTGGACAGGCGTGGTTGTTCAGTGAGGACGGAAGTTGAGCGCTTACTTCCGTCCTCACTGTTGTCGTAGCATCGCACCTGAGCGCTTGGTGCGATGCTACGACCTATAGTGAGTCGTATTAGCGC
	3sv5	NT: 5'-GCGCTAATACGACTCACTATAGTCGTAGCATCGCACCAAGCTCGCAGGTGCGATGCTACGACAACAGTGAGGACGGAAGTAAGCTCGCAACTTCCGTCCTCACTGAACAACCACGCCTGTCCAAAGCTCGCATGGACAGGCGTGGTTG T: 5'-CAACCACGCCTGTCCATGCGAGCTTTGGACAGGCGTGGTTGTTCAGTGAGGACGGAAGTTGCGAGCTTACTTCCGTCCTCACTGTTGTCGTAGCATCGCACCTGCGAGCTTGGTGCGATGCTACGACTATAGTGAGTCGTATTAGCGC
Single motif, stem3	3swt	NT: 5'-GCGCTAATACGACTCACTATAGCGACGTGTTACGGCGAGGCAAGCGCGCAGCCTCGCCGTAACACGTCGCAAGGCGGAACGGACCTCGGCTCAAGCGCGCAGAGCCGAGGTCCGTTCCGCCAAGCTCCGCTCCCAGTGGGCTCAAGCGCGCAGAGCCCACTGGGAGCGGAGC T: 5'-GCTCCGCTCCCAGTGGGCTCTGCGCGCTTGAGCCCACTGGGAGCGGAGCTTGGCGGAACGGACCTCGGCTCTGCGCGCTTGAGCCGAGGTCCGTTCCGCCTTGCGACGTGTTACGGCGAGGCTGCGCGCTTGCCTCGCCGTAACACGTCGCTATAGTGAGTCGTATTAGCGC
Poly-A control	3swt, stem1	NT: 5'-GCGCTAATACGACTCACTATAGCGAGAGCGCTGCCCAAAAAAAAAGGGCAGCGCTCTCGCAAGCGATGAACGTAGGGAAGCGCGCACCCTACGTTCATCGCAAGCGTTCACACTGACCAAGCGCGCAGGTCAGTGTGAACGC T: 5'-GCGTTCACACTGACCTGCGCGCTTGGTCAGTGTGAACGCTTGCGATGAACGTAGGGTGCGCGCTTCCCTACGTTCATCGCTTGCGAGAGCGCTGCCCTTTTTTTTTGGGCAGCGCTCTCGCTATAGTGAGTCGTATTAGCGC
	3sv2, stem1	NT: 5'-GCGCTAATACGACTCACTATAGCGAGAGCGCTGCCCAAAAAAAAAGGGCAGCGCTCTCGCAAGCGATGAACGTAGGGAAGCGCGTACCCTACGTTCATCGCAAGCGTTCACACTGACCAAGCGCGTAGGTCAGTGTGAACGC T: 5'-GCGTTCACACTGACCTACGCGCTTGGTCAGTGTGAACGCTTGCGATGAACGTAGGGTACGCGCTTCCCTACGTTCATCGCTTGCGAGAGCGCTGCCCTTTTTTTTTGGGCAGCGCTCTCGCTATAGTGAGTCGTATTAGCGC
	3swt, stem2	NT: 5'-GCGCTAATACGACTCACTATAGGTCGTAGCATCGCACCAAAAAAAAAGGTGCGATGCTACGACAACAGTGAGGACGGAAGTAAGCGCGCAACTTCCGTCCTCACTGAACAACCACGCCTGTCCAAAGCGCGCATGGACAGGCGTGGTTG T: 5'-CAACCACGCCTGTCCATGCGCGCTTTGGACAGGCGTGGTTGTTCAGTGAGGACGGAAGTTGCGCGCTTACTTCCGTCCTCACTGTTGTCGTAGCATCGCACCTTTTTTTTTGGTGCGATGCTACGACCTATAGTGAGTCGTATTAGCGC
Double motif, stem1	3sα1	NT: 5'-GCGCTAATACGACTCACTATAGCGAGAGCGCTGCCCAAGTAGCCAGGGCAGCGCTCTCGCAAGCGATGAACGTAGGGAAGTAGCCACCCTACGTTCATCGCAAGCGTTCACACTGACCAAGTAGCCAGGTCAGTGTGAACGC T: 5'-GCGTTCACACTGACCTGGCTACTTGGTCAGTGTGAACGCTTGCGATGAACGTAGGGTGGCTACTTCCCTACGTTCATCGCTTGCGAGAGCGCTGCCCTGGCTACTTGGGCAGCGCTCTCGCTATAGTGAGTCGTATTAGCGC
	3sα2	NT: 5'-GCGCTAATACGACTCACTATAGCGAGAGCGCTGCCCAAGGCTACAGGGCAGCGCTCTCGCAAGCGATGAACGTAGGGAAGGCTACACCCTACGTTCATCGCAAGCGTTCACACTGACCAAGGCTACAGGTCAGTGTGAACGC T: 5'-GCGTTCACACTGACCTGTAGCCTTGGTCAGTGTGAACGCTTGCGATGAACGTAGGGTGTAGCCTTCCCTACGTTCATCGCTTGCGAGAGCGCTGCCCTGTAGCCTTGGGCAGCGCTCTCGCTATAGTGAGTCGTATTAGCGC
	3sβ1	NT: 5'-GCGCTAATACGACTCACTATAGCGAGAGCGCTGCCCAAGCTACGAGGGCAGCGCTCTCGCAAGCGATGAACGTAGGGAAGCTACGACCCTACGTTCATCGCAAGCGTTCACACTGACCAAGCTACGAGGTCAGTGTGAACGC T: 5'-GCGTTCACACTGACCTCGTAGCTTGGTCAGTGTGAACGCTTGCGATGAACGTAGGGTCGTAGCTTCCCTACGTTCATCGCTTGCGAGAGCGCTGCCCTCGTAGCTTGGGCAGCGCTCTCGCTATAGTGAGTCGTATTAGCGC
	3sβ2	NT: 5'-GCGCTAATACGACTCACTATAGCGAGAGCGCTGCCCAACGTAGCAGGGCAGCGCTCTCGCAAGCGATGAACGTAGGGAACGTAGCACCCTACGTTCATCGCAAGCGTTCACACTGACCAACGTAGCAGGTCAGTGTGAACGC T: 5'-GCGTTCACACTGACCTGCTACGTTGGTCAGTGTGAACGCTTGCGATGAACGTAGGGTGCTACGTTCCCTACGTTCATCGCTTGCGAGAGCGCTGCCCTGCTACGTTGGGCAGCGCTCTCGCTATAGTGAGTCGTATTAGCGC
	3sβ1_Red Broccoli	NT: 5'-CTAATACGACTCACTATAGCGAGAGCGCTGCCCAAGCTACGAGGGCAGCGCTCTCGCAAGCGATGAACGTAGGGAAGCTACGACCCTACGTTCATCGCAAGCGTTCACACTGACCAAGCTACGAGGTCAGTGTGAACGCAAGTTGGGAGACGGTCGGGTCCAGATATTCGTATCTGTCGAGTAGTGTGTGGGCTCCCAAC T: 5'-GTTGGGAGCCCACACACTACTCGACAGATACGAATATCTGGACCCGACCGTCTCCCAACTTGCGTTCACACTGACCTCGTAGCTTGGTCAGTGTGAACGCTTGCGATGAACGTAGGGTCGTAGCTTCCCTACGTTCATCGCTTGCGAGAGCGCTGCCCTCGTAGCTTGGGCAGCGCTCTCGCTAT…
	3sγ1	NT: 5'-GCGCTAATACGACTCACTATAGCGAGAGCGCTGCCCAAGGGAACAGGGCAGCGCTCTCGCAAGCGATGAACGTAGGGAAGGGAACACCCTACGTTCATCGCAAGCGTTCACACTGACCAAGGGAACAGGTCAGTGTGAACGC T: 5'-GCGTTCACACTGACCTGTTCCCTTGGTCAGTGTGAACGCTTGCGATGAACGTAGGGTGTTCCCTTCCCTACGTTCATCGCTTGCGAGAGCGCTGCCCTGTTCCCTTGGGCAGCGCTCTCGCTATAGTGAGTCGTATTAGCGC
	3sγ2	NT: 5'-GCGCTAATACGACTCACTATAGCGAGAGCGCTGCCCAAGTTCCCAGGGCAGCGCTCTCGCAAGCGATGAACGTAGGGAAGTTCCCACCCTACGTTCATCGCAAGCGTTCACACTGACCAAGTTCCCAGGTCAGTGTGAACGC T: 5'-GCGTTCACACTGACCTGGGAACTTGGTCAGTGTGAACGCTTGCGATGAACGTAGGGTGGGAACTTCCCTACGTTCATCGCTTGCGAGAGCGCTGCCCTGGGAACTTGGGCAGCGCTCTCGCTATAGTGAGTCGTATTAGCGC
	3sγ1_Corn	NT: 5'-GCGCTAATACGACTCACTATAGCGAGAGCGCTGCCCAAGGGAACAGGGCAGCGCTCTCGCAAGCGATGAACGTAGGGAAGGGAACACCCTACGTTCATCGCAAGCGTTCACACTGACCAAGGGAACAGGTCAGTGTGAACGCAAGGCGCGAGGAAGGAGGTCTGAGGAGGTCACTGCGCC T: 5'-GGCGCAGTGACCTCCTCAGACCTCCTTCCTCGCGCCTTGCGTTCACACTGACCTGTTCCCTTGGTCAGTGTGAACGCTTGCGATGAACGTAGGGTGTTCCCTTCCCTACGTTCATCGCTTGCGAGAGCGCTGCCCTGTTCCCTTGGGCAGCGCTCTCGCTATAGTGAGTCGTATTAGCGC
	3sδ1	NT: 5'-GCGCTAATACGACTCACTATAGCGAGAGCGCTGCCCAACGTAGGAGGGCAGCGCTCTCGCAAGCGATGAACGTAGGGAACGTAGGACCCTACGTTCATCGCAAGCGTTCACACTGACCAACGTAGGAGGTCAGTGTGAACGC T: 5'-GCGTTCACACTGACCTCCTACGTTGGTCAGTGTGAACGCTTGCGATGAACGTAGGGTCCTACGTTCCCTACGTTCATCGCTTGCGAGAGCGCTGCCCTCCTACGTTGGGCAGCGCTCTCGCTATAGTGAGTCGTATTAGCGC
	3sδ2	NT: 5'-GCGCTAATACGACTCACTATAGCGAGAGCGCTGCCCAACCTACGAGGGCAGCGCTCTCGCAAGCGATGAACGTAGGGAACCTACGACCCTACGTTCATCGCAAGCGTTCACACTGACCAACCTACGAGGTCAGTGTGAACGC T: 5'-GCGTTCACACTGACCTCGTAGGTTGGTCAGTGTGAACGCTTGCGATGAACGTAGGGTCGTAGGTTCCCTACGTTCATCGCTTGCGAGAGCGCTGCCCTCGTAGGTTGGGCAGCGCTCTCGCTATAGTGAGTCGTATTAGCGC
	3sε1	NT: 5'-GCGCTAATACGACTCACTATAGCGAGAGCGCTGCCCAAGAGGTCAGGGCAGCGCTCTCGCAAGCGATGAACGTAGGGAAGAGGTCACCCTACGTTCATCGCAAGCGTTCACACTGACCAAGAGGTCAGGTCAGTGTGAACGC T: 5'-GCGTTCACACTGACCTGACCTCTTGGTCAGTGTGAACGCTTGCGATGAACGTAGGGTGACCTCTTCCCTACGTTCATCGCTTGCGAGAGCGCTGCCCTGACCTCTTGGGCAGCGCTCTCGCTATAGTGAGTCGTATTAGCGC
	3sε2	NT: 5'-GCGCTAATACGACTCACTATAGCGAGAGCGCTGCCCAAGACCTCAGGGCAGCGCTCTCGCAAGCGATGAACGTAGGGAAGACCTCACCCTACGTTCATCGCAAGCGTTCACACTGACCAAGACCTCAGGTCAGTGTGAACGC T: 5'-GCGTTCACACTGACCTGAGGTCTTGGTCAGTGTGAACGCTTGCGATGAACGTAGGGTGAGGTCTTCCCTACGTTCATCGCTTGCGAGAGCGCTGCCCTGAGGTCTTGGGCAGCGCTCTCGCTATAGTGAGTCGTATTAGCGC
	3sζ1	NT: 5'-GCGCTAATACGACTCACTATAGCGAGAGCGCTGCCCAAGGATGCAGGGCAGCGCTCTCGCAAGCGATGAACGTAGGGAAGGATGCACCCTACGTTCATCGCAAGCGTTCACACTGACCAAGGATGCAGGTCAGTGTGAACGC T: 5'-GCGTTCACACTGACCTGCATCCTTGGTCAGTGTGAACGCTTGCGATGAACGTAGGGTGCATCCTTCCCTACGTTCATCGCTTGCGAGAGCGCTGCCCTGCATCCTTGGGCAGCGCTCTCGCTATAGTGAGTCGTATTAGCGC
	3sζ2	NT: 5'-GCGCTAATACGACTCACTATAGCGAGAGCGCTGCCCAAGCATCCAGGGCAGCGCTCTCGCAAGCGATGAACGTAGGGAAGCATCCACCCTACGTTCATCGCAAGCGTTCACACTGACCAAGCATCCAGGTCAGTGTGAACGC T: 5'-GCGTTCACACTGACCTGGATGCTTGGTCAGTGTGAACGCTTGCGATGAACGTAGGGTGGATGCTTCCCTACGTTCATCGCTTGCGAGAGCGCTGCCCTGGATGCTTGGGCAGCGCTCTCGCTATAGTGAGTCGTATTAGCGC

## Sheet: Peptide sequences
Peptide	Amino acid sequence	Note
P22 N peptide	GNAKTRRHERRRKLAIERDTIGY
HIV-1 TAT	SFITKALGISYGRKKRRQRRRPPQGSQTHQVSLSKQ
Streptavidin		This product was purchased from https://www.thermofisher.com/order/catalog/product/S32355. No sequence available.
