# Supplementary material for: Modular RNA motifs for orthogonal phase separated compartments
Source: Nat Commun. 2024 Jul 30;15:6244. doi: 10.1038/s41467-024-50003-x (PMC11289419; doi:10.1038/s41467-024-50003-x)
Supplement: Supplementary file 6 — Source data [file 41467_2024_50003_MOESM6_ESM.zip]

Archive with 24 entries (22 files):
- Source data files/
- __MACOSX/._Source data files
- Source data files/Uncropped gel images/
- __MACOSX/Source data files/._Uncropped gel images
- Source data files/READ ME.txt
- __MACOSX/Source data files/._READ ME.txt
- Source data files/Source Data.xlsx
- __MACOSX/Source data files/._Source Data.xlsx
- Source data files/Uncropped gel images/Gel - Supplementary Fig. 30.jpg
- __MACOSX/Source data files/Uncropped gel images/._Gel - Supplementary Fig. 30.jpg
- Source data files/Uncropped gel images/Gel - Supplementary Fig. 24.tif
- __MACOSX/Source data files/Uncropped gel images/._Gel - Supplementary Fig. 24.tif
- Source data files/Uncropped gel images/Gel - Supplementary Fig. 28 -1.tif
- __MACOSX/Source data files/Uncropped gel images/._Gel - Supplementary Fig. 28 -1.tif
- Source data files/Uncropped gel images/Gel - Supplementary Fig. 13.tif
- __MACOSX/Source data files/Uncropped gel images/._Gel - Supplementary Fig. 13.tif
- Source data files/Uncropped gel images/Gel - Supplementary Fig. 15.tif
- __MACOSX/Source data files/Uncropped gel images/._Gel - Supplementary Fig. 15.tif
- Source data files/Uncropped gel images/Gel - Supplementary Fig. 28-2.tif
- __MACOSX/Source data files/Uncropped gel images/._Gel - Supplementary Fig. 28-2.tif
- Source data files/Uncropped gel images/Gel - Supplementary Fig. 5.tif
- __MACOSX/Source data files/Uncropped gel images/._Gel - Supplementary Fig. 5.tif
- Source data files/Uncropped gel images/Gel - Supplementary Fig. 4.tif
- __MACOSX/Source data files/Uncropped gel images/._Gel - Supplementary Fig. 4.tif
