# Supplementary material for: Modular RNA motifs for orthogonal phase separated compartments
Source: Nat Commun. 2024 Jul 30;15:6244. doi: 10.1038/s41467-024-50003-x (PMC11289419; doi:10.1038/s41467-024-50003-x)
Supplement: Supplementary file 6 — Source data [file 41467_2024_50003_MOESM6_ESM.zip › Source data files/READ ME.txt]

Source data for FRAP and coalescence analysis are presented in the Source Data file. 

For the results of coordinate mapping and Chord Length Distribution, the file is too big to be saved as Excel grids. 
As a result, all Chord Length Distribution results are supplied as .npy (Numpy array) files; all coordinate mapping files are supplied as .csv files.
These files can be found in https://github.com/FrancoLabUCLA/Stewart-Li-Tang-2024-Nat-Commun 
