# Supplementary material for: Modular RNA motifs for orthogonal phase separated compartments
Source: Nat Commun. 2024 Jul 30;15:6244. doi: 10.1038/s41467-024-50003-x (PMC11289419; doi:10.1038/s41467-024-50003-x)
Supplement: Supplementary file 6 — Source data [file 41467_2024_50003_MOESM6_ESM.zip › Source data files/Source Data.xlsx]

## Sheet: Fig. 3g & Supplementary Fig. 17
Fusion event 1
Time tag	centroid-0	centroid-1	orientation	axis_major_length	axis_minor_length
1	[170.49112077]	[135.41633135]	[-0.80334264]	[228.52423028]	[108.65650542]
2	[173.28042686]	[133.16803748]	[-0.81278316]	[224.35683518]	[112.65265529]
3	[173.30213447]	[127.80128068]	[-0.82062311]	[216.85980096]	[112.85447544]
4	[175.49005043]	[123.68448734]	[-0.8169916]	[207.90024555]	[114.9663284]
5	[178.6143866]	[120.02890458]	[-0.82161005]	[199.08120435]	[118.06610029]
6	[181.83674351]	[115.88565567]	[-0.83445778]	[192.47719825]	[123.21428941]
7	[185.7046729]	[111.39771547]	[-0.8558882]	[188.14197195]	[130.60653296]
8	[188.12495478]	[110.21730143]	[-0.85998214]	[184.28408197]	[133.84150816]
9	[188.78662403]	[107.03794298]	[-0.82987691]	[173.04153178]	[138.15347445]
10	[190.96415398]	[104.86155125]	[-0.87093757]	[171.54368721]	[142.89776908]
11	[191.79160116]	[103.393569]	[-0.89231575]	[170.59593689]	[147.17416]
12	[192.26420638]	[103.27581055]	[-0.92755597]	[169.50644782]	[150.83382233]
13	[192.53126683]	[102.70339357]	[-0.95195383]	[169.88656525]	[153.05934899]
14	[191.74535696]	[102.32299435]	[-0.96487407]	[169.56084403]	[158.10251969]
15	[192.27327187]	[100.71128376]	[-1.03286488]	[170.46902865]	[159.6033598]
16	[193.08818811]	[99.76756658]	[-1.14987244]	[171.90313035]	[161.60556]
17	[193.28496774]	[99.85285831]	[-1.18014945]	[171.36219605]	[163.52343197]
18	[193.43870765]	[99.99950571]	[-1.21922958]	[172.13490173]	[164.62517399]
19	[193.48902695]	[100.11549636]	[-1.26229235]	[172.5880069]	[165.07017151]
20	[193.45050433]	[100.15361957]	[-1.32563139]	[172.44199646]	[165.4498341]
21	[193.55951694]	[99.98459353]	[-1.36933174]	[172.83011835]	[165.94025828]
22	[193.80538485]	[99.81820593]	[-1.35792267]	[173.13765384]	[166.35148818]
23	[193.54045049]	[99.68257142]	[-1.39788344]	[171.87517414]	[166.75701272]
Fusion event 2
Time tag	centroid-0	centroid-1	orientation	axis_major_length	axis_minor_length
1	[163.24738803]	[149.14597794]	[1.37074461]	[193.43479048]	[95.02094581]
2	[165.16764909]	[147.60820638]	[1.36348333]	[185.30622865]	[93.5884919]
3	[167.02880227]	[148.36575148]	[1.36736189]	[184.22539068]	[94.78445407]
4	[165.15619534]	[148.55619534]	[1.3568492]	[183.01727571]	[97.28338752]
5	[165.37583149]	[148.29460458]	[1.3543384]	[178.56375426]	[97.80433189]
6	[165.66587765]	[148.68525779]	[1.35745882]	[173.78882726]	[99.9240127]
7	[165.74629069]	[148.79021186]	[1.36525937]	[168.80461182]	[102.7238282]
8	[166.31664718]	[148.3751827]	[1.38856948]	[164.41258436]	[106.26189266]
9	[166.39866221]	[149.4834634]	[1.38661231]	[158.48417524]	[108.28399204]
10	[165.53093812]	[150.13242745]	[1.31505906]	[151.59033752]	[109.45541658]
11	[165.8779314]	[149.91245894]	[1.33198473]	[150.18591855]	[111.02151617]
12	[165.93092705]	[149.52226444]	[1.33774126]	[148.61638826]	[112.77163253]
13	[165.91935607]	[149.70771344]	[1.33556399]	[146.50855007]	[113.92258142]
14	[166.22900995]	[149.83800623]	[1.34742746]	[145.60099865]	[115.11505231]
15	[165.40078989]	[149.42733017]	[1.31605658]	[140.05300613]	[115.10223386]
16	[165.51400316]	[148.5221519]	[1.3278564]	[139.02884034]	[115.76891401]
17	[165.86092976]	[147.93691497]	[1.35252152]	[139.77618798]	[115.8177509]
18	[165.81325731]	[148.01829413]	[1.33279706]	[138.3840366]	[116.18602591]
19	[165.61574147]	[147.95738324]	[1.35825962]	[138.60292134]	[116.84830823]
20	[165.51633057]	[147.94337683]	[1.37269542]	[137.71398496]	[116.93087898]
21	[165.6999045]	[147.89646666]	[1.3506587]	[137.03784935]	[116.7678475]
22	[165.69905383]	[148.24107498]	[1.34713477]	[137.08858861]	[116.83028703]
23	[165.66382809]	[148.31563868]	[1.35139316]	[136.54072809]	[117.19091378]
24	[165.32462537]	[148.21884766]	[1.32931828]	[135.72706063]	[117.07898967]
Fusion event 3
Time tag	centroid-0	centroid-1	orientation	axis_major_length	axis_minor_length
1	[161.71159899]	[157.18523067]	[0.39370167]	[163.88633256]	[111.83358045]
2	[171.22635262]	[158.15177967]	[0.33321824]	[148.98325226]	[121.65025205]
3	[169.23083935]	[156.53593717]	[0.33803596]	[163.56266848]	[118.03031835]
4	[170.63358323]	[156.24016453]	[0.39196112]	[164.72355762]	[121.94092736]
5	[171.47008434]	[154.4552583]	[0.40017222]	[160.14950381]	[124.54222531]
6	[172.6510582]	[154.26812169]	[0.40930401]	[157.15496586]	[125.18907311]
7	[173.85006623]	[154.79662252]	[0.43061223]	[152.70804934]	[127.44998754]
8	[175.32744053]	[155.00838425]	[0.46867768]	[150.96614996]	[130.61333567]
9	[178.27507235]	[155.03995218]	[0.57562305]	[149.48394785]	[135.7736403]
10	[179.78521911]	[156.69961203]	[0.57516363]	[147.01724642]	[136.38381406]
11	[178.61932271]	[156.89409031]	[0.55804098]	[145.83285232]	[131.56732605]
12	[179.43970376]	[156.81727618]	[0.6972418]	[144.67817347]	[134.31694627]
13	[180.13694805]	[156.36597403]	[0.79896314]	[144.16490892]	[136.04400594]
14	[180.20722237]	[157.18696609]	[0.81468415]	[144.17286491]	[136.48433846]
Fusion event 4
Time tag	centroid-0	centroid-1	orientation	axis_major_length	axis_minor_length
1	[170.32954744]	[151.75170365]	[0.82560333]	[116.15133896]	[66.79153159]
2	[169.35838748]	[155.08860012]	[0.88247993]	[118.07016238]	[76.08840322]
3	[170.17228464]	[157.03061391]	[0.88641319]	[106.47766203]	[75.43746807]
4	[170.47633323]	[157.38071947]	[0.96509376]	[104.51797152]	[78.21177892]
5	[166.04153893]	[155.93117719]	[0.92635798]	[106.4237877]	[78.75493629]
6	[164.49938405]	[155.07468432]	[0.93524786]	[105.47807887]	[78.70599886]
7	[164.14773763]	[153.97555421]	[0.97554694]	[104.71830154]	[80.18015538]
8	[162.80513822]	[153.53290264]	[1.0138392]	[103.70192417]	[81.74691248]
9	[162.61959064]	[151.98347953]	[1.13371293]	[103.39792082]	[84.2682048]
10	[163.05979228]	[151.92626113]	[1.11391172]	[101.2185577]	[84.8265154]
Fusion event 5
Time tag	centroid-0	centroid-1	orientation	axis_major_length	axis_minor_length
1	[147.58645934]	[162.32938045]	[-0.14480716]	[184.08067424]	[120.49551916]
2	[151.42929568]	[161.78488879]	[-0.16876682]	[192.51426036]	[126.43007355]
3	[148.04815143]	[159.26007306]	[-0.19260695]	[185.83441284]	[127.67207788]
4	[148.27254053]	[158.24000666]	[-0.19191066]	[182.12607961]	[128.53883101]
5	[147.70334054]	[157.99512492]	[-0.20196568]	[177.73703191]	[130.81127754]
6	[147.90542382]	[157.87413464]	[-0.22720865]	[174.71468705]	[134.46626416]
7	[148.52323752]	[157.13454679]	[-0.27006043]	[172.66246126]	[140.97242084]
8	[147.96009949]	[158.07810764]	[-0.27581028]	[169.68096701]	[142.00163734]
9	[144.28816486]	[158.03803954]	[-0.16610597]	[162.27096338]	[140.95552559]
10	[143.61390638]	[157.12756638]	[-0.18913766]	[160.17086047]	[145.22089541]
11	[143.06231759]	[156.83693655]	[-0.16767049]	[158.63349165]	[148.51095043]
Fusion event 6
Time tag	centroid-0	centroid-1	orientation	axis_major_length	axis_minor_length
1	[117.49592183]	[151.08846806]	[-1.45698005]	[270.47826021]	[125.76514868]
2	[105.92050636]	[155.16718217]	[-1.28473967]	[265.64662784]	[168.18702891]
3	[105.85929268]	[155.49143099]	[-1.27034058]	[266.21570337]	[171.65271156]
4	[103.65699208]	[154.70976253]	[-1.2673193]	[263.08596484]	[167.51090583]
5	[103.76769751]	[155.19054238]	[-1.26254137]	[257.92822779]	[165.97817519]
6	[104.1778927]	[155.87524985]	[-1.25917095]	[253.83647795]	[165.53992336]
7	[104.793445]	[156.96520614]	[-1.26509885]	[251.74195796]	[165.34105935]
8	[106.84931125]	[157.17195481]	[-1.27802611]	[250.52892949]	[167.2088361]
9	[108.13298995]	[158.46648877]	[-1.27438504]	[246.59670898]	[168.5367871]
10	[107.6802214]	[158.52236371]	[-1.30303905]	[236.00445197]	[169.97487912]
11	[109.17163094]	[158.34256624]	[-1.31674506]	[235.41914805]	[171.9221245]
12	[110.14215057]	[158.41427453]	[-1.33107806]	[234.3918196]	[174.06948944]
13	[110.90873436]	[158.66843055]	[-1.34060819]	[232.26692667]	[176.45944142]
14	[111.57306148]	[158.83975904]	[-1.3441981]	[231.25860233]	[178.47335812]
15	[111.17399647]	[159.23171103]	[-1.34494775]	[228.17175067]	[183.35362234]
16	[111.81829714]	[158.51393881]	[-1.35048093]	[227.91752785]	[185.05741918]
17	[112.47522892]	[157.67303964]	[-1.36786312]	[228.54229555]	[186.85581653]
18	[112.70351639]	[157.86502648]	[-1.37651661]	[226.84191841]	[188.72053888]
19	[113.04042855]	[157.67905765]	[-1.37942515]	[226.5291623]	[189.95016191]
20	[113.13249482]	[157.5325836]	[-1.38662881]	[225.68941271]	[190.6593879]
21	[113.42884956]	[157.91079646]	[-1.39399911]	[225.09408245]	[191.77850104]
22	[113.54394747]	[158.17673213]	[-1.40733895]	[224.45684038]	[192.6674692]
23	[113.8334164]	[158.21797766]	[-1.39471262]	[224.56055719]	[193.42013747]
24	[113.5587932]	[158.15995404]	[-1.40358277]	[222.83034041]	[193.95593887]
Fusion event 7
Time tag	centroid-0	centroid-1	orientation	axis_major_length	axis_minor_length
1	[88.75188857]	[91.01180359]	[-0.69304563]	[98.21353058]	[56.76392003]
2	[94.02547065]	[90.81262458]	[-0.7326018]	[95.83416567]	[61.06923819]
3	[99.72998933]	[88.17289221]	[-0.60798931]	[73.34258779]	[65.16031615]
4	[97.4908006]	[88.92516161]	[-0.98448018]	[76.36080305]	[67.14912076]
5	[89.99650502]	[93.]	[-0.97662115]	[87.85756504]	[66.77175323]
6	[86.686162]	[95.3248731]	[-1.07398094]	[83.49771842]	[69.32873878]
7	[83.54922506]	[98.23619297]	[-1.2626753]	[81.81033331]	[71.41186666]
8	[81.40430108]	[100.36688172]	[-1.41771147]	[81.52259827]	[72.71874082]
9	[80.18864775]	[100.61936561]	[-1.48634563]	[83.62703188]	[73.04893018]
10	[79.39483788]	[102.28946246]	[-1.52290063]	[81.28500245]	[73.4877025]
Taus of all fusion events
[172.10616250171995, 292.86063152435474, 211.03717916115073, 205.3717447514666, 193.13811433897726, 363.5272320664212, 99.10813860516207]

## Sheet: Supplementary Fig. 7
4m1_anneal_50C					4m1_anneal_25C
[sec]	Sample 1	Sample 2	Sample 3		[sec]	Sample 1	Sample 2	Sample 3
0	1.00524	1.00902	1.00917		0	1.0137	1.00265	0.999813
4.927	1.01011	1.01071	0.994398		4.928	1.0077	1.00173	0.997759
9.854	1.008	1.01068	1.00357		9.856	1.00599	0.997639	1.00446
14.781	1.00334	1.00462	1.00365		14.784	1.01356	1.00238	0.992886
19.709	1.00297	1.00972	1.00323		19.713	1.01225	0.996962	1.00438
24.636	0.997062	1.00061	0.998853		24.641	1.0051	1.00468	1.00557
29.563	0.873172	0.847492	0.682801		29.569	0.824371	0.811466	0.819174
34.49	0.879766	0.843122	0.687516		34.497	0.829289	0.811391	0.818401
39.417	0.880006	0.834914	0.687853		39.425	0.830152	0.811991	0.819193
44.344	0.876469	0.84917	0.684994		44.353	0.826964	0.804826	0.824679
49.271	0.876947	0.854071	0.687758		49.282	0.833671	0.806695	0.828542
54.198	0.875769	0.853023	0.682033		54.21	0.836343	0.809103	0.824122
59.126	0.877157	0.847588	0.690342		59.138	0.829668	0.813988	0.81643
64.053	0.875973	0.851683	0.687911		64.066	0.830482	0.805159	0.82466
68.98	0.873746	0.850563	0.688875		68.994	0.826589	0.812611	0.82374
73.907	0.873377	0.847792	0.690351		73.922	0.834883	0.803612	0.820487
78.834	0.877766	0.851891	0.68288		78.851	0.829165	0.803207	0.826504
83.761	0.873049	0.842643	0.680974		83.779	0.829242	0.807948	0.816008
88.688	0.873836	0.85034	0.688389		88.707	0.826707	0.808687	0.829847
93.615	0.877486	0.854287	0.685049		93.635	0.826637	0.813704	0.822935
98.543	0.878519	0.846527	0.679472		98.563	0.826428	0.806782	0.820262
103.47	0.872099	0.858297	0.688728		103.491	0.831277	0.810851	0.825274
108.397	0.866952	0.844877	0.683967		108.419	0.825001	0.806851	0.817152
113.324	0.875006	0.846092	0.681783		113.348	0.827726	0.813096	0.817925
118.251	0.875622	0.844806	0.685524		118.276	0.822974	0.812721	0.823328
123.178	0.872741	0.843269	0.689465		123.204	0.821735	0.811664	0.81958
128.105	0.875991	0.840434	0.683886		128.132	0.831903	0.806226	0.830057
133.032	0.872245	0.835314	0.68639		133.06	0.829727	0.814131	0.816383
137.96	0.877291	0.842504	0.689063		137.988	0.829832	0.810205	0.823748
142.887	0.879034	0.850949	0.687978		142.917	0.8314	0.805208	0.82394
147.814	0.874195	0.847942	0.690069		147.845	0.83596	0.802527	0.822637
152.741	0.878346	0.841488	0.687385		152.773	0.826368	0.797612	0.818822
157.668	0.87404	0.841556	0.693003		157.701	0.832684	0.807788	0.820057
162.595	0.879563	0.841162	0.693214		162.629	0.833682	0.81303	0.820567
167.522	0.876876	0.851263	0.69013		167.557	0.838742	0.802873	0.816625
172.449	0.87073	0.845427	0.68865		172.486	0.832833	0.805447	0.815639
177.377	0.871891	0.841285	0.689536		177.414	0.833863	0.808874	0.821452
182.304	0.877532	0.846568	0.69028		182.342	0.843808	0.807403	0.819153
187.231	0.879661	0.8432	0.692009		187.27	0.837047	0.806394	0.825615
192.158	0.876176	0.848066	0.690669		192.198	0.842316	0.806705	0.821124
197.085	0.879606	0.85866	0.686929		197.126	0.844982	0.802217	0.823469
202.012	0.873182	0.85053	0.693736		202.055	0.8398	0.808116	0.817549
206.939	0.877448	0.845755	0.690245		206.983	0.849845	0.800134	0.826664
211.866	0.880957	0.846177	0.691432		211.911	0.844515	0.801936	0.819024
216.794	0.878768	0.844246	0.69368		216.839	0.845028	0.801535	0.824119
221.721	0.880558	0.85033	0.691606		221.767	0.846449	0.801541	0.818473
226.648	0.87451	0.851145	0.690454		226.695	0.850061	0.806805	0.820322
231.575	0.879458	0.846953	0.69222		231.623	0.844973	0.80294	0.823539
236.502	0.877716	0.849505	0.687046		236.552	0.858623	0.813628	0.821702
241.429	0.878386	0.853136	0.69148		241.48	0.850126	0.814798	0.826627
246.356	0.879609	0.844111	0.690451		246.408	0.847195	0.811087	0.818611
251.283	0.877979	0.848467	0.693429		251.336	0.854462	0.806533	0.818965
256.211	0.880029	0.851005	0.69461		256.264	0.850837	0.807909	0.820757
261.138	0.876542	0.849924	0.692518		261.192	0.859689	0.807123	0.821667
266.065	0.879872	0.846471	0.693057		266.121	0.857249	0.803777	0.820754
270.992	0.876498	0.842935	0.699478		271.049	0.851079	0.807613	0.818114
275.919	0.877014	0.845805	0.690537		275.977	0.85116	0.801991	0.822788
280.846	0.874273	0.853247	0.690339		280.905	0.859559	0.813778	0.831159
285.773	0.882626	0.854092	0.68948		285.833	0.863551	0.801462	0.823159
290.7	0.885635	0.844474	0.697827		290.761	0.859309	0.80147	0.824708
295.628	0.880214	0.852686	0.691397		295.69	0.864814	0.802674	0.823005
300.555	0.883222	0.848675	0.691918		300.618	0.862729	0.813148	0.816292
305.482	0.882216	0.851688	0.693171		305.546	0.871648	0.801852	0.819179
310.409	0.876556	0.853103	0.695159		310.474	0.864783	0.801566	0.828994
315.336	0.88401	0.848003	0.694388		315.402	0.873706	0.805625	0.819749
320.263	0.884592	0.852974	0.694467		320.33	0.865789	0.810747	0.830598
325.19	0.879797	0.841831	0.694974		325.258	0.873912	0.804205	0.824047

## Sheet: Supplementary Fig. 16
3swt_anneal_50C					3swt_anneal_25C					3sv2_anneal_40C					3sv2_anneal_25C
[sec]	Sample 1	Sample 2	Sample 3		[sec]	Sample 1	Sample 2	Sample 3		[sec]	Sample 1	Sample 2	Sample 3		[sec]	Sample 1	Sample 2	Sample 3
0	1	0.992682	1.00042		0	1.03715	0.98883	1.01295		0	1.00792	1.00079	0.998233		0	1.12834	1.06402	1.04868
4.9	0.99781	1.00304	1		4.923	1.04095	0.991598	1.01425		4.9	1.00604	0.998588	0.995568		4.923	1.12802	1.06524	1.04814
9.8	1.00086	0.997269	0.998485		9.846	1.03963	0.995125	1.00946		9.8	1.00745	1.00569	1.01226		9.846	1.13296	1.06631	1.04859
14.8	0.995044	0.999165	1.00173		14.768	1.03757	1.00726	1.0063		14.8	1.00937	0.998625	0.996659		14.768	1.12801	1.06338	1.04587
19.7	0.996001	0.99991	1.00282		19.691	1.03183	1.00455	1.0105		19.7	1.00819	1.00538	0.994495		19.691	1.12774	1.06174	1.04982
24.6	1.00021	0.991425	1.00233		24.614	1.0367	0.999821	1.01373		24.6	1.00746	1	0.991107		24.614	1.12847	1.06632	1.04123
29.5	0.540497	0.527789	0.659462		29.537	0.444102	0.534804	0.492491		29.5	0.44327	0.506196	0.444123		29.537	0.45737	0.4601	0.508474
34.5	0.544945	0.528391	0.657459		34.459	0.443708	0.537917	0.494038		34.5	0.441628	0.512018	0.442081		34.459	0.455297	0.460993	0.505705
39.4	0.546534	0.527637	0.658897		39.382	0.446426	0.534256	0.497475		39.4	0.444275	0.515794	0.447283		39.382	0.455072	0.464551	0.50796
44.3	0.543434	0.528485	0.65704		44.305	0.447055	0.534219	0.493331		44.3	0.444084	0.519817	0.446467		44.305	0.457397	0.464704	0.508525
49.2	0.543107	0.529479	0.657006		49.228	0.446034	0.542107	0.499134		49.2	0.445212	0.515115	0.448844		49.228	0.45558	0.466805	0.508591
54.1	0.544372	0.527211	0.652594		54.151	0.447287	0.536518	0.494223		54.1	0.450775	0.516445	0.451049		54.151	0.45597	0.468539	0.509252
59.1	0.547353	0.528871	0.655062		59.073	0.444525	0.538831	0.499902		59.1	0.447141	0.517158	0.448298		59.073	0.45589	0.466852	0.509333
64	0.546433	0.528945	0.655768		63.996	0.448911	0.53978	0.500121		64	0.448424	0.516139	0.452734		63.996	0.452459	0.467984	0.513023
68.9	0.550207	0.529171	0.655145		68.919	0.447816	0.539087	0.499116		68.9	0.451386	0.521485	0.458674		68.919	0.452178	0.465742	0.508406
73.8	0.547305	0.530908	0.656368		73.842	0.446867	0.541386	0.498705		73.8	0.45432	0.522704	0.455315		73.842	0.450981	0.462812	0.512992
78.8	0.544907	0.531042	0.65247		78.765	0.447409	0.537038	0.499403		78.8	0.453938	0.52337	0.451989		78.765	0.454949	0.466035	0.509072
83.7	0.547968	0.53234	0.654893		83.687	0.444826	0.544368	0.502009		83.7	0.451007	0.522412	0.460433		83.687	0.45432	0.465659	0.508134
88.6	0.547847	0.534582	0.652066		88.61	0.4466	0.542455	0.495271		88.6	0.452742	0.521695	0.460674		88.61	0.44957	0.470174	0.508792
93.5	0.544679	0.529051	0.657006		93.533	0.450935	0.545347	0.499563		93.5	0.453671	0.525066	0.462053		93.533	0.455192	0.468146	0.508906
98.4	0.548703	0.531868	0.661214		98.456	0.446914	0.543379	0.499837		98.4	0.454864	0.526038	0.468144		98.456	0.454043	0.466912	0.50962
103.4	0.546227	0.529718	0.655062		103.378	0.449385	0.546795	0.500827		103.4	0.457161	0.526902	0.460252		103.378	0.45175	0.467793	0.50708
108.3	0.550472	0.53149	0.657408		108.301	0.450108	0.541453	0.500043		108.3	0.456508	0.525969	0.461709		108.301	0.452846	0.468848	0.508024
113.2	0.553053	0.532879	0.658244		113.224	0.445835	0.547029	0.504336		113.2	0.455459	0.527348	0.461541		113.224	0.451333	0.469296	0.504959
118.1	0.549142	0.531463	0.660316		118.147	0.450777	0.548861	0.500036		118.1	0.460285	0.529153	0.468032		118.147	0.451185	0.469851	0.508551
123.1	0.550272	0.532151	0.660791		123.07	0.444083	0.545549	0.498191		123.1	0.458783	0.531478	0.462273		123.07	0.451706	0.471384	0.505745
128	0.553335	0.532839	0.662252		127.992	0.448924	0.545035	0.502021		128	0.459561	0.534956	0.463154		127.992	0.452355	0.468363	0.508036
132.9	0.550644	0.537748	0.657731		132.915	0.445492	0.550491	0.501531		132.9	0.463582	0.531885	0.462501		132.915	0.451644	0.471909	0.506759
137.8	0.548005	0.531685	0.662643		137.838	0.449432	0.547381	0.500355		137.8	0.461836	0.533336	0.470122		137.838	0.448363	0.470956	0.505654
142.7	0.550363	0.529219	0.660609		142.761	0.447478	0.547473	0.500351		142.7	0.460412	0.536948	0.46949		142.761	0.451757	0.467829	0.505341
147.7	0.554081	0.533718	0.662565		147.684	0.448768	0.551672	0.497364		147.7	0.46113	0.537189	0.475044		147.684	0.449292	0.471343	0.506806
152.6	0.550173	0.531251	0.662805		152.606	0.448338	0.548078	0.499664		152.6	0.459929	0.531584	0.472056		152.606	0.451409	0.476251	0.503592
157.5	0.549115	0.530677	0.661367		157.529	0.450287	0.550754	0.503454		157.5	0.463083	0.534601	0.466589		157.529	0.449698	0.470236	0.506536
162.4	0.553995	0.533757	0.666674		162.452	0.448642	0.550269	0.502478		162.4	0.461788	0.535339	0.474353		162.452	0.450211	0.468329	0.510175
167.3	0.552404	0.534943	0.668212		167.375	0.45181	0.552037	0.499203		167.3	0.464176	0.535135	0.470139		167.375	0.450259	0.467653	0.507954
172.3	0.549896	0.535737	0.665888		172.297	0.452134	0.547387	0.50066		172.3	0.463735	0.535111	0.470353		172.297	0.449327	0.470452	0.503552
177.2	0.552226	0.534797	0.663476		177.22	0.448105	0.549376	0.502689		177.2	0.465522	0.532368	0.472729		177.22	0.446915	0.467891	0.505828
182.1	0.550703	0.531188	0.668289		182.143	0.452194	0.55105	0.498452		182.1	0.465009	0.533675	0.47352		182.143	0.44854	0.46975	0.506597
187	0.549008	0.535788	0.666073		187.066	0.451704	0.550154	0.497013		187	0.464745	0.534456	0.473841		187.066	0.450554	0.470464	0.506195
192	0.5547	0.534477	0.67213		191.989	0.451189	0.556348	0.499504		192	0.462123	0.533167	0.469989		191.989	0.449517	0.468789	0.505058
196.9	0.547752	0.535953	0.666864		196.911	0.449887	0.547303	0.497463		196.9	0.468459	0.532433	0.471802		196.911	0.450998	0.469829	0.503309
201.8	0.55066	0.535629	0.670579		201.834	0.44991	0.549245	0.503052		201.8	0.470673	0.53439	0.474337		201.834	0.451618	0.467765	0.503809
206.7	0.55146	0.53537	0.668162		206.757	0.4542	0.54846	0.500119		206.7	0.469318	0.537125	0.472906		206.757	0.444194	0.466556	0.505432
211.6	0.556866	0.53477	0.668646		211.68	0.45289	0.550831	0.502375		211.6	0.471474	0.54133	0.473711		211.68	0.448437	0.470751	0.506926
216.6	0.553941	0.539218	0.675291		216.602	0.45339	0.554414	0.497874		216.6	0.473069	0.533408	0.477831		216.602	0.450809	0.472071	0.503807
221.5	0.55896	0.537518	0.670256		221.525	0.450927	0.549771	0.499432		221.5	0.473606	0.538261	0.476717		221.525	0.446815	0.469279	0.50555
226.4	0.554114	0.533877	0.67716		226.448	0.453034	0.553913	0.50113		226.4	0.471415	0.538622	0.475138		226.448	0.449463	0.471267	0.505534
231.3	0.553797	0.538531	0.673243		231.371	0.453305	0.552032	0.500031		231.3	0.474714	0.538901	0.476864		231.371	0.445649	0.473132	0.504146
236.3	0.553933	0.535644	0.677681		236.294	0.455583	0.552031	0.496042		236.3	0.477272	0.535808	0.474998		236.294	0.448859	0.472319	0.505485
241.2	0.559131	0.53823	0.674655		241.216	0.455589	0.553282	0.497244		241.2	0.476409	0.539687	0.478642		241.216	0.44658	0.470496	0.503295
246.1	0.552405	0.538601	0.683928		246.139	0.454562	0.556282	0.494015		246.1	0.479904	0.538186	0.475554		246.139	0.448623	0.472995	0.504143
251	0.558535	0.534477	0.679282		251.062	0.452489	0.559102	0.494374		251	0.48048	0.538223	0.480142		251.062	0.449758	0.471332	0.504249
255.9	0.557195	0.542275	0.68568		255.985	0.454373	0.554602	0.497536		255.9	0.479438	0.538886	0.478549		255.985	0.449706	0.473877	0.503317
260.9	0.555257	0.536749	0.679208		260.908	0.454512	0.559928	0.494726		260.9	0.479379	0.542551	0.481469		260.908	0.447278	0.476143	0.504716
265.8	0.55613	0.542924	0.687055		265.83	0.455623	0.55261	0.499632		265.8	0.477577	0.539396	0.48193		265.83	0.449839	0.475474	0.502169
270.7	0.559383	0.536512	0.686894		270.753	0.456701	0.562771	0.496926		270.7	0.482281	0.537245	0.489777		270.753	0.4482	0.474836	0.504825
275.6	0.557481	0.541174	0.677036		275.676	0.456292	0.558738	0.498518		275.6	0.478414	0.542025	0.484728		275.676	0.451276	0.474158	0.50277
280.6	0.560359	0.541026	0.678475		280.599	0.458216	0.55842	0.49826		280.6	0.485165	0.543009	0.48459		280.599	0.44596	0.474766	0.5044
285.5	0.555048	0.543482	0.676875		285.521	0.456458	0.558092	0.499465		285.5	0.480891	0.542848	0.482664		285.521	0.449189	0.473548	0.504074
290.4	0.55695	0.541695	0.68147		290.444	0.457016	0.555147	0.495896		290.4	0.482672	0.544263	0.485674		290.444	0.447248	0.47116	0.504829
295.3	0.556838	0.541682	0.683622		295.367	0.459186	0.55848	0.493799		295.3	0.48736	0.543339	0.480094		295.367	0.445255	0.474996	0.500928
300.2	0.55054	0.54268	0.682037		300.29	0.457455	0.560959	0.49627		300.2	0.487626	0.54351	0.479239		300.29	0.448035	0.472975	0.50345
305.2	0.554217	0.542754	0.683396		305.213	0.458561	0.556348	0.495955		305.2	0.486411	0.542946	0.488264		305.213	0.446641	0.471775	0.501998
310.1	0.557347	0.540664	0.68587		310.135	0.460953	0.555249	0.49672		310.1	0.488588	0.545374	0.486216		310.135	0.446638	0.477856	0.504238
315	0.558021	0.544013	0.694516		315.058	0.461556	0.557821	0.495592		315	0.487756	0.545564	0.481944		315.058	0.447021	0.479607	0.500798
319.9	0.560546	0.546621	0.688179		319.981	0.459043	0.563462	0.495535		319.9	0.487373	0.547409	0.480142		319.981	0.445749	0.478604	0.503212
324.9	0.56066	0.542606	0.687307		324.904	0.457904	0.560386	0.497778		324.9	0.490903	0.554131	0.483244		324.904	0.444954	0.477894	0.502809

## Sheet: Supplementary Fig. 26
3sv2_Cotrans_37C					3sv2_Cotrans_25C
[sec]	Sample 1	Sample 2	Sample 3		[sec]	Sample 1	Sample 2	Sample 3
0	1.00328	1.00922	1.00033		0	1.00062	1.00172	1.00422
4.926	1.00278	1.00884	1.00113		4.926	0.999346	1.0038	1.00012
9.851	1.00245	1.00587	0.998483		9.851	1.0017	0.997749	1.00025
14.777	1.00121	1.00642	0.995961		14.777	0.999952	0.999887	1.00086
19.702	1.00456	1.00588	0.998312		19.702	1.0019	0.998879	0.999297
24.628	1.00277	1.00748	0.9973		24.628	1.00075	1.00008	0.998053
29.554	0.84234	0.830394	0.81203		29.554	0.82629	0.829927	0.838139
34.479	0.844206	0.830124	0.811852		34.479	0.826699	0.833249	0.839518
39.405	0.846222	0.832138	0.811389		39.405	0.823285	0.834802	0.839471
44.33	0.846073	0.831668	0.813088		44.33	0.825159	0.836009	0.842199
49.256	0.847554	0.831422	0.812704		49.256	0.824751	0.831702	0.84288
54.181	0.843072	0.830432	0.811815		54.181	0.827332	0.831722	0.842531
59.107	0.845688	0.832971	0.812328		59.107	0.824527	0.830664	0.841833
64.033	0.844685	0.83385	0.812864		64.033	0.823132	0.832064	0.842416
68.958	0.844359	0.831645	0.812801		68.958	0.825566	0.830186	0.843817
73.884	0.842754	0.831345	0.81157		73.884	0.825758	0.831688	0.84456
78.809	0.843654	0.832807	0.814374		78.809	0.823655	0.832408	0.841536
83.735	0.844745	0.832552	0.812276		83.735	0.824246	0.830383	0.846123
88.661	0.844941	0.834698	0.8116		88.661	0.826504	0.830201	0.844941
93.586	0.845074	0.834312	0.815663		93.586	0.826267	0.832228	0.84309
98.512	0.845267	0.834549	0.814368		98.512	0.824822	0.833738	0.842477
103.437	0.843184	0.834817	0.813466		103.437	0.827713	0.830895	0.841341
108.363	0.843287	0.833681	0.813046		108.363	0.82694	0.831996	0.843402
113.289	0.844195	0.833163	0.813115		113.289	0.827591	0.829758	0.84295
118.214	0.844034	0.835554	0.811354		118.214	0.827621	0.832483	0.840671
123.14	0.846265	0.834315	0.812256		123.14	0.82754	0.833436	0.839062
128.065	0.846734	0.834905	0.815254		128.065	0.828496	0.829715	0.839167
132.991	0.845437	0.834227	0.81534		132.991	0.827783	0.831492	0.839419
137.916	0.84647	0.834082	0.813891		137.916	0.826552	0.831984	0.841199
142.842	0.843856	0.832718	0.815137		142.842	0.830575	0.829459	0.842584
147.768	0.844873	0.835595	0.814744		147.768	0.82912	0.833468	0.838972
152.693	0.842558	0.834517	0.81299		152.693	0.829403	0.831896	0.841333
157.619	0.843752	0.836802	0.81356		157.619	0.829051	0.832465	0.841664
162.544	0.84281	0.838136	0.812134		162.544	0.829091	0.834671	0.841504
167.47	0.843	0.835302	0.816428		167.47	0.83164	0.833806	0.840793
172.396	0.844069	0.836694	0.817821		172.396	0.827951	0.831926	0.843773
177.321	0.842167	0.834375	0.818358		177.321	0.829452	0.833715	0.840157
182.247	0.845515	0.835398	0.814822		182.247	0.827116	0.832745	0.840926
187.172	0.842173	0.838412	0.818196		187.172	0.829083	0.833604	0.841102
192.098	0.845011	0.834819	0.816575		192.098	0.828226	0.831754	0.845195
197.024	0.844743	0.834747	0.817639		197.024	0.826167	0.830679	0.842939
201.949	0.84479	0.833262	0.815767		201.949	0.829188	0.833557	0.842832
206.875	0.844843	0.837123	0.814974		206.875	0.830684	0.835534	0.841768
211.8	0.845025	0.837081	0.815269		211.8	0.832969	0.833708	0.844474
216.726	0.845848	0.83609	0.819941		216.726	0.832108	0.836455	0.841644
221.652	0.844271	0.837192	0.818156		221.652	0.831493	0.832633	0.841774
226.577	0.845506	0.834572	0.816787		226.577	0.8313	0.833223	0.843394
231.503	0.846854	0.834992	0.818492		231.503	0.831669	0.832395	0.842507
236.428	0.845633	0.835564	0.820224		236.428	0.834303	0.834456	0.844921
241.354	0.844314	0.83613	0.819917		241.354	0.833594	0.833545	0.842152
246.279	0.845492	0.835836	0.82038		246.279	0.834057	0.833157	0.843675
251.205	0.845353	0.837363	0.818331		251.205	0.833046	0.83224	0.841024
256.131	0.84494	0.838707	0.81958		256.131	0.837411	0.834381	0.845789
261.056	0.846338	0.836894	0.817871		261.056	0.832371	0.834151	0.841444
265.982	0.845514	0.837104	0.816627		265.982	0.835475	0.833199	0.843289
270.907	0.846067	0.83707	0.819136		270.907	0.831896	0.835093	0.844946
275.833	0.844961	0.836507	0.8154		275.833	0.834749	0.837429	0.84327
280.759	0.845501	0.835785	0.820862		280.759	0.837559	0.83498	0.844532
285.684	0.846072	0.835382	0.821531		285.684	0.835171	0.834327	0.844963
290.61	0.844877	0.838312	0.818101		290.61	0.836165	0.832413	0.842752
295.535	0.845117	0.835736	0.820761		295.535	0.83395	0.834044	0.845836
300.461	0.845754	0.832968	0.817918		300.461	0.836159	0.836456	0.844558
305.387	0.846459	0.836693	0.818916		305.387	0.835257	0.833297	0.840736
310.312	0.845176	0.83541	0.820205		310.312	0.836201	0.837692	0.845274
315.238	0.847087	0.835527	0.818955		315.238	0.836427	0.832017	0.843951
320.163	0.846555	0.83493	0.819022		320.163	0.835919	0.835504	0.844229
325.089	0.845199	0.832629	0.821838		325.089	0.837941	0.835354	0.841893
